# Supplementary material for: Variability in Open-Field Locomotor Scoring Following Force-Defined Spinal Cord Injury in Rats: Quantification and Implications
Source: Front Neurol. 2020 Jul 9;11:650. doi: 10.3389/fneur.2020.00650 (PMC7363775; doi:10.3389/fneur.2020.00650)
Supplement: Supplementary file 1 [file Data_Sheet_1.xlsx]

## Sheet: Sheet1
Experiment	subject	Day 1	Day 2	Day 3	Day 4	Day 5	Day 6	Day 7	Day 9	Day 11	Day 13	Day 15	Day 18	Day 21
A	1	8	2	5.5	8	12	12	13	8	14	14	12	14	14
A	2	5	4	7	7.5	7.5	9	11	12.5	11.5	11.5	12	12.5	11.5
A	3	0.5	0.5	1	2.5	3.5	6	6	8.5	10	9.5	10.5	11	12.5
A	4	5	3.5	2	4	7	7.5	5.5	10	11.5	13	13	15	13
A	5	1.5	1.5	1	4	7	8.5	11	7	11	14	12	13	13
A	6	5	5.5	5.5	5.5	7	8	9	12.5	12	14	14	13	13.5
A	7	1	1	0.5	1	1.5	3.5	2	4.5	3	9	8.5	10.5	10.5
A	8	1	1	2.5	3	4.5	6	7	7.5	7	10	5	9.5	9.5
B	9	9	8	7.5	9	13	13	14	14	14.5	16	15	16	16
B	10	5.5	4.5	6.5	6.5	8.5	10	11.5	12.5	12	14	13.5	13.5	12
B	11	1.5	1	3	3.5	4.5	5	5.5	6	9.5	11	11	11.5	9.5
B	12	1	0.5	1	1	1	3.5	2.5	8	10.5	11.5	13.5	12	11.5
B	13	1	1	2	5	6.5	11.5	13	12.5	13	13.5	14	14	13
B	14	5	2	3	7.5	8.5	11	13	13	13	14	14	15	14
B	15	2.5	3.5	4.5	5.5	6	7.5	9	10	13	10	12	13	12
B	16	0.5	2.5	3.5	3	4.5	5	8.5	8	11	10.5	11.5	12	12
B	17	0	0	0	0	0	0	0	0	0	0	0	0	0
B	18	0.5	0.5	0.5	1	1	1.5	2	10	10	11	12	12	12
B	19	4	4	4	4	5.5	4.5	4	7	12	14	13	13	14
B	20	4	4.5	4	5	5.5	6	6	7	11.5	10.5	11	12	12.5
B	21	4	5	6.5	7	10	10	12	13	14	14	14	15	13.5
B	22	5	5.5	5.5	5.5	7	6.5	7	7.5	8	8	8	9.5	10.5
B	23	1	1	1	2.5	5	6.5	10	12	14	13	12.5	12.5	13.5
B	24	1.5	1	1	1	4	6.5	7	12.5	13	12.5	13	13	14
B	25	0.5	1	1	1	4.5	4.5	6.5	6.5	6.5	9	8	9	9
B	26	8	8	8	11	13	14	14	15	14	15	14	14	14
B	27	0.5	1.5	1.5	4	4.5	4.5	8	9.5	9.5	11.5	8.5	11.5	11.5
B	28	0.5	1	1	3.5	4.5	4.5	5.5	6	6.5	7	6.5	6.5	6.5
B	29	1	2	4	4	5	10	9.5	13	13.5	13.5	13	12.75	12.5
B	30	1.5	1.5	4	5	7.5	12	11	14	13	12.5	14	14.5	15
B	31	1	1	1	1	1	8.5	9	14	12	12	13.5	14.5	15.5
B	32	0.5	0.5	1	3	2	2.5	3.5	4.5	4.5	4.5	5.5	5.5	4.5
B	33	1	1	2.5	3	4	6	7	9.5	10.5	13	12	10.5	14
B	34	0.5	0.5	2.5	4	3	4	4.5	6.5	7	7	8	9.5	10
B	35	13	15	15	17	15	15	15	21	17	17	13	21	15
B	36	9.5	9	8	13	13	13	13	13	13	13	14	13	14
B	37	1	0.5	2.5	3	4	6	6	9.5	10	10.5	10.5	10.5	11
B	38	0	0	0.5	0.5	1	1	1	4.5	7	7	8.5	8.5	9.5
C	39	8	8	9	10	10	11	11	10.5	10.5	11.5	12	11.5	10
C	40	3.5	3	4.5	6	7	7.5	9.5	9	10.5	11.5	12	11.5	11
C	41	2.5	4.5	6.5	9	8	11.5	11.5	13	12	12	16.5	13	12
C	42	2.5	4.5	7	7	8	9.5	11	11	10	11	12	9	11
C	43	3	3	3.5	4	4.5	5.5	5	6.5	8	7.5	6	7.5	6.5
C	44	1	1	2.5	1	2	5.5	4	8.5	12	9.5	10.5	9.5	10
C	45	1.5	2.5	4	3.5	6	7.5	9	10	11.5	13	13	14	13
C	46	3	2.5	4	3.5	5.5	6	8.5	10	9.5	11.5	11.5	12	12
C	47	5	5	4.5	5.5	6	6	8	8.5	11.5	11.5	11	9	11
C	48	1	0	1	1.5	5	5.5	5	9	9	10	10.5	10	11
C	49	0.5	1	1	1	2.5	6	8	9	10	10	11	11	11.5
D	50	0.5	4.5	4	4.5	6	9	10.5	12	13	11.5	13	10	12
D	51	1	3.5	4	4.5	5	6.5	6	8	8	8.5	10	8	10
D	52	2	3	1	4.5	5.5	6.5	8.5	9	9	11.5	9.5	8	10.5
D	53	1.5	3.5	1	5	7	8.5	12	12	13	13	13	11.5	13
D	54	1	0.5	2.5	3	3.5	9	9.5	11	13	12	13	11	13
D	55	0	0.5	0.5	1	0.5	1.5	1	2.5	3.5	3.5	5.5	3	2
D	56	1	0.5	1	1	1.5	6	9.5	11	12.5	13	13	12	12
D	57	2	2	2.5	4.5	2.5	6	6.5	9	10	12	11.5	11.5	12
D	58	10	10	12	12	12	13	14	14.5	15	15	15	14	15
D	59	5.5	5.5	5.5	5.5	5.5	6.5	12.5	13	13	12.5	14	12	13
D	60	1	1	1	1	1.5	5	6.5	10	13	11	13	10.5	14
D	61	5	5.5	5.5	6	5.5	6.5	7	6	6.5	7.5	7	6.5	7.5
D	62	5	4.5	5.5	6	6.5	6.5	7	6.5	7	8.5	7.5	6.5	7
D	63	5.5	5.5	5.5	6	7	6.5	9	10.5	12.5	13	13	13	14
D	64	6	3.5	4.5	5.5	4.5	8	8.5	13	14	14.5	14	12	14
D	65	1	0.5	0.5	0.5	1	1	1	4	2.5	2.5	3.5	4	3.5
D	66	4.5	4.5	5	6	6	6	6.5	8	10	10	11	11	10.5
D	67	7	8	5.5	6.5	9	13	13	13	14	15	15	13	14
D	68	4	4.5	2.5	4.5	5.5	8	10	12	13	13	15	13	13.5
D	69	8	9.5	7	10	12	13	13	13	13	15	15	15	15
D	70	4.5	4	3.5	3.5	4	5	5.5	6	7.5	8.5	9	11	10.5
D	71	3	3	1.5	3.5	4	3	6	9	12.5	14	14	14	14
D	72	1	1	1	2	2	2	9	12	13	15	16	13	14
D	73	4.5	5	2	6	6.5	8	9	10	15	14	14	14	14.5
D	74	0.5	0	0	0.5	1	1	5.5	6.5	4	5	6	5.5	5.5
D	75	4.5	4.5	3	4.5	4.5	5	7.5	10.5	13	13	13	12.5	14
D	76	4.5	5.5	6	5.5	5.5	5.5	6	6	6.5	7	10.5	10	10.5
D	77	1	1	2	4.5	5	1.5	7	8.5	10	11.5	11	12.5	10
D	78	5	5.5	1.5	2	6	6.5	8	12	12	13	13	13.5	13
D	79	5	5	5	6	6	5.5	6	7.5	7	9	9.5	8	7.5
E	80	4.5	4.5	5	6	6.5	6	9	10.5	12	0	10.5	14	13
E	81	8	8	8	9.5	10	11	10.5	13	13	14	14	14.5	18
E	82	2.5	4.5	5	5	5	5	4.5	8.5	9.5	10	9.5	11.5	10.5
E	83	4.5	6.5	6	5	6	8	8	12	13	14	12	14	12
E	84	3	4	4	4.5	4.5	6	5	6	6	6.5	7	6	6
E	85	5	6	5.5	6	6.5	6.5	5	10.5	6.5	10	9	9.5	10
E	86	8.5	11	10.5	13	13	12	12	14	13	13	12	13	13
